# Supplementary material for: Correction to: “Canonical causal diagrams to guide the treatment of missing data in epidemiologic studies”
Source: Am J Epidemiol. 2025 Jan 17;194(3):877–80. doi: 10.1093/aje/kwae406 (PMC11879509; doi:10.1093/aje/kwae406)
Supplement: Web_Material_kwae406 [file web_material_kwae406.zip]

Archive with 1 entries (1 files):
- Moreno-Betancur_Supplementary material_11oct2024.pdf
